# Supplementary material for: Serum Biomarker-Based Diagnostic Tools for Primary Hyperparathyroidism: A Systematic Review and Meta-Analysis with Implications for Primary Care
Source: Healthcare (Basel). 2026 Apr 10;14(8):1001. doi: 10.3390/healthcare14081001 (PMC13115750; doi:10.3390/healthcare14081001)
Supplement: Supplementary file 1 [file healthcare-14-01001-s001.zip]

Archive with 1 entries (1 files):
- healthcare-4222389-supplementary.pdf
